# Supplementary material for: Knowledge, attitude, and practice of evidence-based medicine among resident physicians in hospitals of Syria: a cross-sectional study
Source: BMC Med Educ. 2022 Nov 14;22:785. doi: 10.1186/s12909-022-03840-7 (PMC9661745; doi:10.1186/s12909-022-03840-7)
Supplement: Supplementary file 2 — Additional file 2. EBM Syrian residents Quantitative dataset. [file 12909_2022_3840_MOESM2_ESM.xlsx]

## Sheet: Sheet1
Additional file 2. EBM Syrian residents Quantitative dataset (XLSX 62.6 KB).
Age (years)	Gender	Specialty	Ministry of specialty	Year of residency	Previous training	K1	K2	K3	K4	K5	K6	K7	K8	K9	K10	K11	K12	K13	K14	K15	A1	A2	A3	A4	A5	A6	A7	A8	A9	A10	A11	A12	A13	A14	A15	A16	A17	P1	P2	P3	P4	P5	P6	P7	P8	P9	P10	P11	Bandolier
25	1	6	2	2	1	5	5	5	5	3	4	5	5	1	5	2	4	4	5	5	5	5	5	5	4	4	5	4	5	1	5	5	5	5	5	3	5	5	5	2	5	2	3	5	5	4	5	5	1
28	1	6	3	3	1	5	5	5	5	3	4	5	5	5	5	2	3	4	5	5	5	4	5	4	5	5	5	5	5	1	5	5	5	5	5	3	5	5	5	2	5	2	3	5	5	5	5	5	1
30	1	5	3	4	1	4	5	5	5	4	4	5	5	5	5	4	3	4	5	5	5	4	5	4	5	5	5	5	5	1	5	5	5	4	5	3	5	5	5	2	5	2	3	5	5	3	5	5	1
29	2	5	3	5	1	4	4	5	4	4	4	5	5	5	5	4	3	4	5	5	5	4	5	4	5	5	5	5	5	1	5	5	5	5	5	3	5	5	5	2	5	2	3	5	5	3	5	5	1
27	2	5	3	6	1	4	4	5	4	4	4	5	5	5	5	4	4	4	5	5	5	4	5	4	5	4	5	5	5	1	5	5	5	4	5	3	5	5	5	2	4	2	3	5	5	3	5	5	1
28	1	1	2	7	1	4	4	5	4	4	4	5	5	5	5	4	4	4	5	5	5	4	5	3	5	4	5	5	5	1	5	5	5	4	5	4	5	5	5	2	4	2	3	5	5	4	5	5	1
31	1	1	2	1	1	3	4	5	4	4	4	5	5	5	4	3	4	4	5	5	5	4	5	3	5	4	4	5	4	1	5	5	4	3	5	4	5	5	4	3	4	2	3	5	5	4	5	5	1
32	2	1	2	2	1	3	4	5	4	4	3	5	5	5	4	3	4	5	5	5	5	4	5	3	4	4	4	4	4	1	5	5	4	3	5	4	5	5	4	3	4	2	3	5	4	4	5	5	1
25	1	2	2	3	1	3	4	5	4	4	3	3	5	5	4	4	4	5	5	5	5	4	5	3	4	4	4	4	4	1	5	5	5	3	5	4	5	5	4	3	5	2	3	5	4	4	5	5	1
26	1	2	1	4	1	3	4	5	4	4	3	5	5	5	4	4	3	5	5	5	5	4	5	5	4	4	4	4	4	1	5	5	5	3	5	4	4	5	5	3	5	2	3	5	4	4	5	5	1
27	2	2	1	5	1	3	5	5	4	4	3	5	5	5	4	4	3	5	5	5	5	3	5	5	4	5	5	4	4	2	5	5	5	2	5	4	4	5	5	3	5	2	3	4	4	4	5	5	1
28	1	2	1	6	1	3	5	5	4	4	3	5	5	5	4	4	3	5	5	4	5	3	5	5	4	5	5	5	4	2	5	5	5	4	5	5	4	5	5	3	4	2	3	4	4	4	5	4	1
31	1	1	1	7	1	3	5	5	4	4	3	5	5	5	4	4	3	4	5	4	5	3	5	5	4	5	5	5	4	2	5	5	5	4	5	5	4	5	5	3	4	2	3	4	4	4	4	4	1
32	2	1	2	1	1	3	5	5	4	4	2	5	5	5	4	4	5	4	5	4	5	3	5	4	5	5	5	5	4	2	5	5	5	4	5	5	5	5	4	3	4	2	3	4	4	4	4	4	1
30	1	1	2	2	1	3	5	2	4	4	2	5	5	5	4	4	5	4	5	4	5	3	5	4	5	5	4	5	4	2	5	5	5	4	5	5	5	5	4	3	4	4	3	4	5	4	4	4	1
30	2	7	2	1	1	3	5	2	4	4	2	5	5	2	4	4	5	4	4	4	5	4	5	4	5	5	4	4	5	2	5	5	5	4	5	5	5	5	4	3	4	4	3	4	5	4	4	4	1
26	1	10	3	1	1	3	4	3	4	4	2	5	5	5	4	4	5	5	4	4	5	4	5	3	5	5	4	4	5	2	5	5	5	5	5	5	5	5	5	2	5	4	3	4	5	4	5	5	1
25	2	10	3	2	1	3	4	3	4	4	2	5	5	5	4	4	5	5	4	5	5	4	5	3	5	4	5	4	5	2	5	5	5	5	5	4	5	5	5	3	5	4	3	4	5	4	5	5	1
24	2	10	3	2	1	4	4	3	4	4	2	5	5	5	4	4	3	5	4	5	5	4	5	3	4	4	5	4	5	1	5	5	5	5	5	4	5	5	4	4	5	4	3	4	5	4	5	5	1
27	1	4	3	2	1	4	4	3	4	4	2	4	5	5	4	4	3	5	4	5	5	5	5	5	4	4	5	5	5	1	5	5	5	5	5	4	5	5	4	4	4	4	3	4	5	4	5	5	1
30	2	10	3	2	1	4	4	3	4	4	1	4	5	5	4	4	3	5	5	3	5	5	5	5	4	4	5	5	5	1	5	5	5	5	5	5	5	3	4	4	4	4	3	4	5	4	4	5	1
29	2	10	2	2	1	4	5	3	4	4	1	4	5	5	4	4	4	5	5	5	5	5	5	5	4	4	5	5	5	1	5	5	5	4	5	5	5	3	4	4	3	4	3	4	2	5	4	5	1
29	2	10	2	3	2	2	5	3	4	4	1	4	5	5	4	4	4	5	5	4	5	5	5	5	4	3	5	5	5	1	5	5	4	4	5	5	5	2	4	3	3	5	3	4	3	5	4	5	1
28	2	10	2	3	2	2	5	3	4	2	1	4	2	5	4	4	4	2	5	4	5	5	5	5	5	3	5	4	5	1	4	5	4	4	5	5	5	2	5	3	3	1	3	4	3	5	3	5	1
27	2	7	2	3	2	2	5	3	2	3	1	1	2	3	4	3	4	2	5	4	5	5	5	4	5	3	5	4	4	1	4	5	4	4	5	5	5	2	5	3	3	4	3	4	3	5	3	5	1
26	1	7	1	3	2	2	5	3	3	3	1	2	2	3	4	3	4	2	4	5	5	4	5	4	5	3	5	4	4	2	4	5	4	4	5	5	5	2	5	3	4	4	3	2	3	4	5	5	1
25	1	7	1	4	1	2	5	3	3	3	1	2	2	3	4	3	4	2	4	5	5	4	5	4	5	3	5	4	4	2	4	5	4	4	5	5	5	2	4	3	4	4	3	2	3	5	4	4	1
29	1	7	1	5	1	2	4	3	3	3	1	2	2	2	4	3	2	3	4	5	5	4	5	3	4	3	5	5	4	2	4	5	4	4	5	5	5	2	4	3	4	4	3	2	3	5	5	4	1
30	1	7	1	6	1	2	4	3	3	3	1	3	3	2	4	3	2	3	4	5	5	4	5	3	4	3	5	5	4	2	4	4	4	4	5	5	5	3	5	3	3	5	3	2	3	5	2	4	1
31	1	7	1	7	2	2	4	3	3	3	2	3	3	2	4	3	2	3	5	5	5	4	5	3	4	3	5	5	5	2	4	4	4	4	5	5	5	3	5	1	1	5	3	2	3	5	2	2	1
32	1	7	1	7	2	2	4	3	2	3	2	3	3	1	4	3	2	3	5	1	5	3	5	3	4	3	5	5	5	2	4	4	5	4	5	5	5	3	1	1	1	5	3	2	3	5	2	2	1
29	1	8	1	7	2	2	4	3	2	3	2	2	3	1	4	3	2	2	5	1	5	3	5	2	3	4	5	4	5	1	5	4	5	4	5	5	5	3	1	2	1	1	3	2	3	5	2	2	1
28	1	8	1	7	2	2	4	2	2	3	2	2	5	1	4	3	2	2	5	1	5	3	5	2	3	4	5	4	5	1	5	5	5	3	5	5	5	3	1	2	1	1	3	2	3	5	2	3	1
27	1	8	1	7	2	2	3	2	2	3	2	2	5	2	4	2	3	2	4	1	4	3	4	2	3	4	5	4	5	1	5	5	5	3	4	5	5	3	1	2	2	1	3	2	3	5	2	3	1
26	2	8	1	7	2	2	3	2	2	3	2	2	5	2	4	2	3	2	4	1	4	3	4	2	3	4	4	4	5	1	5	5	5	3	4	5	4	3	1	2	2	1	3	2	3	5	2	3	1
25	2	8	1	6	2	2	3	2	3	3	2	2	4	2	4	2	3	3	4	1	4	3	4	2	3	4	4	5	5	1	5	5	5	3	4	5	4	3	2	2	2	1	3	2	1	5	2	3	1
28	1	10	1	6	2	2	3	2	2	2	3	2	2	3	2	2	3	2	2	2	4	2	4	2	3	4	4	5	5	2	5	4	5	3	4	5	4	3	2	1	2	2	3	2	1	4	2	3	1
29	1	10	1	6	2	2	4	2	3	3	3	2	4	3	4	2	3	3	5	4	4	2	4	2	3	4	4	5	4	2	5	4	5	3	4	4	4	3	2	1	2	2	3	2	1	4	2	3	1
30	1	10	1	6	2	2	4	2	3	3	3	2	1	3	4	2	3	3	5	4	4	2	4	2	3	4	4	5	4	2	5	4	5	3	4	4	4	3	2	1	2	2	3	2	1	4	2	3	1
31	1	10	1	6	2	2	4	2	3	3	3	3	1	4	4	2	3	2	5	4	4	2	4	2	2	4	4	5	4	2	5	4	4	3	4	4	5	3	2	1	2	2	3	2	1	4	2	3	1
32	1	10	1	6	2	3	4	2	3	3	3	3	2	4	3	2	3	2	5	4	4	2	4	1	2	5	4	4	4	2	5	5	4	2	4	4	5	3	2	2	2	2	3	2	1	4	1	3	1
30	1	10	2	6	2	3	5	2	4	3	3	3	2	4	3	2	3	2	5	3	4	2	4	1	2	5	4	4	4	2	5	5	4	2	4	4	5	2	2	2	2	2	3	2	1	4	1	3	1
29	1	9	2	5	2	3	5	3	4	3	3	3	3	5	3	2	3	2	4	3	3	2	4	1	2	5	4	4	4	1	5	5	4	2	4	4	5	2	2	2	2	2	3	2	1	3	1	3	1
28	2	9	2	5	2	3	5	3	4	3	3	4	3	5	3	2	3	3	4	3	3	2	4	1	2	5	4	4	3	1	5	5	4	2	4	3	5	2	1	2	1	1	3	2	1	3	1	3	1
26	2	2	3	5	2	4	5	3	4	2	3	4	2	5	3	2	3	3	4	2	3	2	4	1	3	5	4	4	3	1	5	4	4	2	4	3	5	2	1	2	1	1	3	2	1	3	1	3	1
24	2	2	3	5	2	2	2	1	3	2	3	2	2	2	3	2	3	3	2	2	3	2	4	1	3	5	3	4	3	1	5	4	3	2	4	3	5	2	1	2	1	1	3	2	1	3	1	3	2
24	1	2	3	5	2	4	4	1	5	2	3	4	3	4	3	1	1	3	4	2	3	2	4	1	3	5	3	4	3	1	5	3	3	1	4	3	5	2	1	2	1	1	3	2	1	3	1	3	2
24	2	1	2	5	2	4	4	1	5	2	4	4	2	4	3	1	1	2	5	2	3	2	4	1	3	5	3	3	3	2	4	3	3	1	4	3	5	2	1	1	1	1	3	2	1	4	1	3	2
25	2	1	2	5	2	5	3	1	2	2	2	5	3	4	3	1	1	2	3	2	3	1	4	1	3	5	3	3	3	2	4	3	3	5	4	5	5	3	1	1	1	1	3	2	1	4	1	3	2
29	2	1	3	5	2	5	3	1	3	2	2	5	2	4	3	1	1	2	2	2	3	1	5	2	2	5	3	3	3	2	4	3	5	5	4	5	4	3	1	1	1	1	3	2	1	4	1	3	2
27	1	1	3	5	2	5	5	1	5	2	4	5	2	4	3	1	1	2	5	2	3	1	5	2	2	5	3	3	3	2	4	3	5	5	4	5	4	3	1	1	1	1	3	2	1	4	1	2	2
31	1	2	3	3	2	2	1	1	2	1	1	2	2	2	1	1	1	1	1	2	3	1	5	2	2	5	2	3	3	2	4	3	5	5	4	5	4	3	1	2	1	1	3	2	5	3	1	2	2
30	1	2	2	3	2	3	5	1	3	2	4	5	1	5	3	1	1	3	4	1	4	1	5	2	2	5	2	3	3	1	4	3	5	5	4	5	4	3	2	2	1	1	3	2	5	3	1	2	2
25	2	10	2	3	2	3	5	1	3	2	4	5	1	5	3	1	1	3	4	1	4	1	5	2	3	4	2	3	3	1	4	3	5	5	3	5	4	3	2	2	1	1	3	2	5	3	1	2	2
24	1	10	2	3	2	3	5	1	3	2	4	5	1	5	3	2	1	3	4	1	4	1	4	2	3	4	2	3	3	1	4	3	5	5	3	5	4	2	2	2	1	1	3	2	5	3	1	2	2
24	2	10	1	3	2	3	4	1	2	2	4	5	1	5	3	2	1	2	4	1	4	1	4	2	3	4	2	4	3	1	5	3	5	5	3	5	4	2	2	2	1	2	3	2	5	4	1	2	2
27	1	10	1	3	2	2	4	1	2	2	4	5	1	5	3	2	1	2	4	1	4	1	4	3	3	4	2	4	3	1	5	3	5	5	3	5	4	2	1	2	1	2	3	2	5	4	1	2	2
28	2	10	1	2	2	2	4	1	2	1	4	5	1	2	3	2	1	2	4	2	4	5	4	3	4	4	5	4	5	5	5	5	5	5	5	5	5	2	1	2	1	2	3	2	5	4	1	2	2
26	1	10	2	2	2	2	4	1	1	1	4	5	2	3	3	2	1	2	5	2	5	5	5	5	5	4	5	4	5	5	5	5	5	5	5	5	4	2	1	2	1	2	2	2	5	4	1	1	2
29	2	8	2	2	2	2	5	1	1	1	4	3	2	3	3	2	1	3	5	2	5	5	4	4	4	4	4	5	5	4	5	4	5	5	5	5	4	3	1	1	1	2	2	2	5	4	2	1	2
31	1	8	2	2	2	2	5	1	1	1	4	3	2	2	3	2	1	3	5	2	5	5	5	4	5	4	4	5	5	5	5	5	5	5	4	5	5	3	1	1	1	2	2	2	5	3	2	1	2
32	2	8	3	2	2	2	5	1	1	1	4	3	2	2	3	2	1	3	5	3	5	1	5	4	4	4	2	5	5	2	5	2	5	5	4	5	3	3	1	1	1	2	2	2	5	3	2	1	2
31	1	8	3	1	2	2	5	1	2	1	4	2	3	2	3	2	1	3	5	3	5	1	5	4	4	5	2	5	5	2	5	1	5	5	4	5	3	3	1	1	1	2	2	2	5	3	2	1	2
32	2	4	3	1	2	2	5	1	2	1	4	2	5	2	3	2	1	2	4	3	5	1	5	4	5	5	2	5	5	3	5	1	5	5	4	5	3	4	1	2	2	2	2	2	1	3	2	1	2
31	1	4	3	1	2	2	4	1	2	1	4	2	3	1	3	2	1	2	4	3	5	2	5	4	5	5	2	5	5	3	5	1	5	5	3	5	3	4	1	2	2	2	2	2	1	3	2	2	2
30	1	4	3	1	2	3	4	1	3	1	4	2	5	1	2	2	1	2	4	3	5	2	4	4	5	5	2	5	5	3	5	1	2	5	3	5	3	4	1	2	2	2	2	2	1	5	2	2	1
30	2	4	3	1	2	3	4	1	3	1	4	2	5	1	2	3	1	1	5	4	5	2	4	5	5	5	2	5	5	3	4	2	2	5	3	5	3	4	1	2	2	2	2	2	1	5	2	2	1
25	2	6	3	2	2	3	4	1	3	1	4	2	5	1	2	3	2	1	5	4	5	2	4	5	5	5	2	5	5	2	4	2	2	5	4	5	3	4	1	2	2	2	2	2	1	5	2	2	1
26	2	6	3	2	2	3	5	1	4	1	4	2	4	1	2	3	2	1	5	4	5	3	4	5	5	4	2	5	5	2	4	2	1	5	4	5	3	4	1	1	2	2	2	2	1	5	2	2	1
27	1	6	2	2	2	3	5	1	4	1	4	2	4	1	2	3	2	1	5	4	5	3	5	5	5	4	2	5	5	2	4	2	1	5	5	5	3	4	1	1	3	2	2	2	1	5	2	2	1
28	1	6	2	2	2	4	5	1	4	1	4	2	3	1	2	3	2	2	4	4	5	3	5	4	4	4	2	5	5	2	4	1	1	5	5	4	3	4	1	1	3	2	2	2	1	5	2	3	1
24	1	5	2	3	2	4	5	1	5	1	4	2	3	1	2	3	2	2	4	4	4	3	5	4	4	3	2	5	5	1	4	1	1	3	5	4	3	4	1	2	3	2	2	2	1	5	2	3	1
25	1	5	1	3	2	4	4	1	5	2	4	2	3	1	2	4	2	2	4	5	4	4	5	4	4	5	5	4	5	4	4	5	5	5	5	5	5	5	1	2	3	2	2	2	1	5	2	3	1
26	1	5	1	3	2	4	4	1	5	2	4	2	3	1	2	4	2	2	4	5	4	4	4	4	4	3	2	4	1	1	4	1	1	3	5	4	3	5	1	2	3	2	2	2	1	5	2	3	1
27	2	5	1	3	2	2	4	1	2	2	1	2	3	1	2	4	2	2	3	3	4	4	4	3	4	3	2	4	1	1	3	2	1	4	5	4	3	5	1	2	3	2	1	2	1	4	2	3	1
24	2	5	1	4	2	3	3	1	5	2	4	2	3	1	2	4	2	2	5	5	4	4	4	3	3	3	2	4	1	1	3	2	1	4	5	5	2	5	5	3	3	2	1	2	1	4	2	4	1
26	1	5	1	4	2	3	3	2	5	2	4	2	2	2	2	4	3	2	5	5	4	4	3	3	3	3	2	4	1	1	3	2	1	4	5	5	2	5	5	3	3	2	1	2	1	4	2	4	1
27	2	1	1	4	2	3	3	2	5	2	4	2	2	2	2	5	3	2	5	5	4	4	3	3	3	2	1	4	1	1	3	2	1	4	5	5	2	5	5	3	4	2	1	2	4	4	2	4	1
29	2	1	1	4	2	2	3	2	2	2	1	1	2	2	2	2	3	2	2	2	5	4	3	3	3	2	1	4	1	1	3	1	1	5	4	5	2	1	5	3	4	2	1	2	4	4	2	4	1
31	2	1	1	6	2	2	3	3	5	2	3	1	4	2	3	5	3	2	4	5	5	4	3	2	2	2	1	3	1	2	3	1	1	5	4	5	2	1	5	4	4	2	1	2	4	3	2	4	1
31	2	2	1	6	2	2	3	3	5	3	3	1	4	2	3	5	3	1	4	5	5	5	4	2	2	2	1	3	1	2	3	1	2	5	4	5	2	1	4	4	4	2	1	2	4	3	2	4	3
31	1	4	2	5	2	2	4	4	5	3	1	1	4	2	3	5	3	1	4	4	5	5	4	2	2	2	1	3	1	2	3	1	2	5	4	5	2	1	4	4	4	2	1	2	5	3	2	4	3
30	1	4	2	5	2	2	2	2	2	2	1	1	4	2	2	5	3	1	2	2	5	5	4	2	3	1	1	3	1	2	3	2	2	5	4	5	1	1	4	4	5	1	1	2	5	3	2	4	3
25	1	4	2	6	2	2	4	4	4	3	1	1	3	3	3	5	3	1	3	4	4	5	5	2	3	1	1	3	2	2	3	2	2	4	4	5	1	1	4	5	5	1	1	2	5	3	2	4	3
25	1	4	2	6	2	2	4	4	4	3	1	1	3	3	3	4	3	1	3	4	4	5	5	2	3	1	1	4	2	2	3	2	2	4	4	4	1	2	4	5	5	1	1	2	2	4	2	5	3
26	1	9	2	4	2	1	4	4	4	3	1	1	4	3	3	4	3	1	3	4	4	5	5	2	2	1	1	4	2	3	3	2	2	4	5	4	1	2	4	5	5	1	1	2	2	4	2	5	3
26	1	9	2	4	2	1	5	4	4	3	1	2	4	3	3	4	3	1	3	4	3	5	5	2	2	1	2	4	2	3	3	2	2	4	5	4	1	2	5	5	5	1	1	2	2	4	2	5	3
29	1	9	2	4	2	1	5	4	3	3	1	2	4	3	3	4	3	1	3	4	3	5	4	2	2	2	2	4	3	3	3	2	2	3	5	4	1	2	5	5	5	1	1	2	2	4	3	5	3
28	1	10	2	4	2	1	5	4	3	4	1	2	3	3	3	4	3	1	3	3	4	5	4	4	3	5	4	4	3	5	4	5	5	3	5	5	5	2	5	5	5	1	1	2	1	4	3	5	3
27	2	10	2	4	2	1	5	4	3	4	1	2	3	2	3	4	3	1	2	3	3	5	4	3	1	2	2	4	3	3	3	2	3	3	5	5	2	2	4	5	5	1	1	2	1	5	3	5	3
29	2	10	2	4	2	1	5	4	3	4	1	2	4	2	3	5	2	1	2	3	3	4	3	3	1	2	1	4	3	3	3	3	3	3	5	5	2	1	4	5	4	2	1	2	1	5	3	4	3
30	1	10	2	4	2	1	4	4	3	4	1	3	3	2	3	5	2	1	2	3	3	4	3	3	1	3	1	4	3	3	3	3	3	2	5	5	2	1	4	5	4	2	5	2	1	5	3	4	3
31	1	3	2	2	2	1	4	4	3	4	1	3	3	2	3	5	2	1	2	3	2	4	3	3	1	3	1	4	3	3	3	3	3	2	5	4	2	1	3	5	4	2	5	5	1	5	2	4	3
26	1	3	1	2	2	1	4	4	2	4	2	3	2	1	3	5	2	1	2	3	2	4	3	3	1	3	1	4	3	3	3	3	3	2	5	4	2	1	3	5	4	2	5	5	1	5	2	4	3
25	1	3	1	2	2	1	3	4	2	4	2	2	2	1	3	5	2	1	2	3	2	4	4	4	1	3	2	4	4	3	3	3	3	2	5	4	3	2	3	4	4	2	5	5	4	4	2	4	3
28	2	3	1	2	2	1	3	4	2	4	2	2	1	1	3	5	2	1	2	3	2	4	4	4	1	4	2	4	4	3	3	3	3	2	5	3	3	2	3	4	4	2	5	5	4	4	2	4	3
29	2	3	1	4	2	1	3	4	2	5	2	2	1	1	3	4	2	1	1	4	2	4	4	4	1	4	2	5	4	2	2	3	3	2	5	3	3	2	3	4	3	2	5	5	4	4	2	4	3
29	2	3	1	4	2	1	3	4	2	5	2	3	1	2	3	4	2	1	1	4	2	4	5	4	1	4	2	5	4	2	2	3	3	2	5	3	3	2	3	4	3	2	5	5	3	4	1	4	2
29	2	3	3	4	2	1	2	5	2	5	2	3	1	2	3	4	2	1	1	4	2	4	5	4	2	4	2	5	4	2	2	3	3	1	4	4	3	2	3	4	3	2	5	5	3	4	1	4	2
24	1	3	3	4	2	1	2	5	2	5	2	3	1	2	3	4	2	2	1	4	2	5	5	5	2	4	2	5	4	2	2	3	3	1	4	4	4	2	3	4	3	2	5	5	3	3	1	4	2
24	1	3	3	5	1	1	2	5	2	5	2	2	2	2	3	4	2	2	1	4	2	5	5	5	2	5	2	5	4	2	2	3	3	1	4	4	4	2	3	5	3	2	5	5	3	3	1	5	2
25	1	3	3	6	1	1	2	5	2	5	2	2	2	2	3	3	2	2	1	4	5	5	5	5	5	5	4	5	4	4	5	5	3	5	4	5	4	2	3	5	3	2	5	5	2	3	2	5	2
26	1	3	1	6	1	1	2	5	3	4	2	2	2	2	3	3	2	2	1	4	3	5	5	5	2	5	2	5	4	3	2	3	3	1	4	5	4	2	2	5	3	2	5	5	2	3	2	5	2
27	2	3	2	4	1	1	2	5	3	4	2	3	2	3	3	3	2	2	2	4	3	5	5	5	3	5	2	5	5	4	2	3	3	1	4	5	4	3	2	3	2	2	5	5	2	4	2	4	2
28	2	3	2	4	1	1	2	5	3	4	2	3	2	3	3	3	3	2	2	5	5	5	5	5	5	5	5	5	5	4	4	5	5	4	4	5	5	3	2	3	2	2	5	5	2	4	3	4	2
29	2	3	2	3	1	1	2	5	3	4	2	3	2	3	3	3	3	2	2	5	4	5	5	4	3	5	1	5	5	4	1	3	3	1	4	4	4	3	2	3	2	2	5	5	1	5	3	4	2
25	1	3	2	3	1	1	2	5	3	4	2	2	1	3	3	3	3	2	2	5	4	5	5	4	3	5	1	5	5	4	1	3	3	1	4	4	4	3	2	3	2	2	5	5	1	5	3	4	2
24	1	3	1	3	1	1	2	4	2	4	2	2	1	4	3	2	3	2	2	5	4	5	5	4	3	5	1	5	5	5	1	3	3	1	4	3	4	3	2	3	2	2	4	5	1	5	3	4	1
24	1	10	1	3	1	1	1	4	2	5	2	2	1	4	4	2	3	2	2	5	4	5	5	4	4	4	1	5	5	5	1	3	3	1	4	3	4	3	2	3	2	2	4	5	1	5	2	4	1
26	1	10	1	1	1	1	1	4	2	5	2	1	1	4	4	2	3	2	2	5	4	5	5	4	4	4	1	5	5	5	1	3	3	3	4	3	5	3	2	3	2	2	4	5	1	5	2	3	1
31	1	10	1	1	1	1	1	5	2	5	2	1	1	4	4	2	3	2	2	5	5	5	5	5	4	5	1	4	5	5	1	3	3	3	4	4	5	3	1	3	2	3	4	5	1	5	2	3	1
31	2	10	1	2	1	1	1	5	2	5	2	1	1	5	4	2	3	2	2	5	5	5	5	5	4	5	2	4	5	5	1	3	4	3	3	4	5	4	1	2	1	3	4	5	1	5	1	3	1
31	2	10	1	3	1	2	1	5	2	5	2	2	1	5	4	2	3	3	2	5	5	5	4	5	5	5	2	4	5	5	1	3	4	3	3	5	5	4	1	2	1	3	4	5	2	5	1	2	1
31	2	10	2	4	1	2	1	5	1	5	2	2	1	5	5	3	3	3	2	5	5	5	4	5	5	4	2	4	5	5	1	3	4	3	3	5	5	4	1	2	1	3	4	5	2	5	1	2	1
32	2	10	2	3	1	2	1	5	1	5	2	1	2	5	5	3	3	3	2	5	5	5	4	4	5	4	1	4	5	4	1	3	4	3	3	5	5	4	1	2	1	3	4	5	2	5	1	2	1
32	2	10	2	2	1	2	2	4	1	5	2	1	2	4	5	3	3	3	3	5	5	5	4	4	5	4	4	5	5	4	5	4	4	5	5	5	5	4	1	2	1	4	4	4	3	5	2	2	1
32	1	10	3	1	1	2	2	4	1	5	2	2	2	4	5	3	3	3	3	5	4	5	3	4	5	4	1	3	5	4	1	3	4	3	3	5	5	4	1	2	1	4	4	4	3	5	2	2	1
28	1	10	3	4	1	2	2	4	1	5	2	2	3	4	5	3	4	3	3	5	4	4	3	3	4	4	1	3	5	4	1	3	4	3	3	5	5	3	1	2	1	4	4	4	3	5	2	2	1
28	1	1	3	3	1	2	2	4	1	5	2	2	3	3	5	4	4	2	3	4	4	4	3	3	4	4	1	3	4	4	1	3	5	3	3	5	5	3	1	2	1	4	4	4	4	5	1	2	1
28	1	2	3	4	1	2	2	3	1	5	2	2	3	3	5	4	4	2	3	4	3	4	3	3	4	4	1	3	4	4	1	3	5	3	3	5	5	3	1	2	1	5	4	4	4	5	1	2	1
29	1	5	3	5	1	2	1	3	1	5	3	2	3	3	5	4	4	2	4	4	3	5	3	3	4	5	1	3	4	5	1	3	5	3	3	5	5	3	1	2	1	5	4	4	4	5	1	2	1
29	1	6	2	6	2	1	1	1	2	2	3	2	1	2	3	2	1	2	2	1	3	5	3	2	4	5	1	2	4	5	1	3	5	3	3	5	5	5	1	2	1	5	4	4	5	5	2	2	1
29	1	2	2	7	2	2	1	3	2	5	3	2	3	2	5	4	4	2	4	3	3	5	2	2	4	5	1	2	4	5	1	3	5	3	3	5	5	5	1	2	1	5	4	4	5	4	2	2	1
29	1	4	2	6	2	2	1	3	2	5	3	3	3	2	5	4	4	3	4	3	2	5	2	2	3	5	1	2	4	5	1	3	5	3	3	5	5	5	1	2	1	5	4	4	5	4	2	1	1
29	1	3	2	5	2	2	1	3	2	5	3	3	3	2	5	4	4	3	4	3	2	5	2	2	3	5	1	2	4	4	1	3	5	3	3	5	5	5	1	2	1	5	4	4	5	4	2	1	1
28	1	3	3	4	2	2	2	3	2	4	3	3	4	2	5	4	4	3	5	3	2	4	2	2	3	5	1	2	4	4	1	3	5	4	3	5	5	5	1	2	2	5	3	4	5	4	2	1	1
28	1	3	3	3	2	2	2	2	2	4	3	3	4	2	5	4	5	3	5	3	4	4	5	4	5	5	5	4	4	4	3	4	5	4	4	5	5	5	1	2	2	4	3	4	5	4	3	1	1
27	1	4	3	2	2	2	2	2	2	4	3	3	4	2	5	4	5	4	5	3	2	4	2	1	3	5	1	2	4	4	1	3	5	4	3	5	4	5	1	2	2	4	3	4	5	3	3	1	1
27	2	9	3	3	2	2	2	2	2	4	4	3	5	2	5	3	5	4	5	3	2	3	1	1	3	5	1	2	4	5	1	3	5	4	3	5	4	5	1	2	2	4	3	3	5	3	3	1	1
27	2	9	2	2	2	2	2	2	1	4	4	3	5	2	4	3	5	4	5	2	2	3	1	1	2	5	1	2	4	5	1	3	5	5	3	5	4	2	1	2	2	4	3	3	5	3	4	1	1
26	2	9	3	3	2	2	1	3	1	4	3	3	5	2	4	3	5	4	5	2	2	3	1	1	2	4	1	2	4	5	1	3	5	5	3	5	4	3	1	1	2	4	3	3	5	3	4	1	1
26	2	9	1	2	2	2	1	3	1	3	3	3	5	2	4	3	5	4	5	2	2	3	1	1	2	4	1	1	4	5	1	3	5	5	3	5	4	4	1	1	2	5	3	3	4	3	4	1	1
26	2	7	1	3	2	3	1	3	1	3	4	3	5	2	4	3	5	4	4	2	1	2	1	1	2	4	1	1	4	4	1	3	5	5	3	5	5	5	1	1	2	5	2	3	4	4	4	1	1
26	2	7	1	2	2	1	1	2	1	1	1	2	2	2	1	1	2	1	2	2	1	2	1	5	2	3	1	1	3	4	1	3	5	5	2	5	5	5	1	1	2	5	2	3	4	4	5	1	1
25	2	7	1	3	2	3	3	4	1	3	4	4	4	2	4	3	4	5	4	2	1	2	1	5	2	3	1	1	3	4	1	3	5	5	2	5	5	5	1	1	2	5	2	3	4	4	5	1	1
26	2	1	1	2	2	3	3	4	1	3	4	4	4	2	4	3	4	5	3	2	1	2	1	5	1	3	1	1	3	4	1	3	5	5	2	5	5	5	1	1	2	5	2	3	4	5	5	1	1
25	2	2	2	3	2	3	3	4	1	4	4	4	4	2	3	3	4	5	3	2	1	1	2	5	1	2	1	1	3	3	1	3	5	5	2	5	5	5	1	2	2	5	2	3	3	5	5	1	1
26	1	2	2	2	2	3	3	4	1	4	4	5	3	2	3	3	5	5	3	3	1	1	2	5	1	2	1	1	3	3	1	3	4	5	2	5	5	5	1	2	2	5	2	3	3	5	5	1	1
25	1	2	2	3	2	4	3	4	1	4	4	5	3	2	3	2	5	5	3	3	1	1	2	5	1	2	1	1	3	3	1	3	4	5	2	5	5	5	1	2	1	5	2	3	3	5	5	1	1
26	1	2	3	2	2	4	3	3	1	4	4	5	3	1	3	2	5	5	3	3	1	2	2	5	2	3	1	1	3	3	1	3	4	5	2	4	4	5	1	2	1	5	2	3	3	4	5	1	1
25	1	2	3	5	2	4	3	3	1	4	4	4	2	1	3	2	5	5	3	3	1	2	2	5	2	3	1	1	2	3	2	3	4	5	2	4	4	4	2	2	1	5	2	3	3	4	4	1	1
26	1	2	3	2	2	4	3	3	1	3	4	4	2	1	3	2	4	5	2	3	1	3	2	5	2	1	1	1	2	3	2	3	4	5	1	4	4	4	2	2	1	5	2	3	3	4	4	1	1
25	1	1	3	5	2	2	2	2	1	1	2	3	2	1	2	2	3	2	2	2	1	3	1	5	2	1	1	1	2	3	2	3	4	5	1	4	4	4	2	3	1	5	2	3	3	4	4	1	1
26	2	1	1	2	2	5	3	2	1	3	4	5	1	1	2	2	4	5	2	4	1	4	1	5	2	1	1	1	2	3	2	3	5	5	1	4	5	4	1	3	1	4	2	2	3	3	4	1	1
32	2	1	3	3	2	5	3	2	1	3	4	5	1	1	2	2	4	5	2	4	1	4	1	4	2	1	1	2	2	3	2	3	5	5	1	4	5	4	1	3	1	4	2	2	3	3	5	1	1
32	2	1	1	2	2	5	3	2	2	2	4	5	1	2	2	2	5	5	2	4	1	4	1	4	2	1	2	2	2	3	3	3	5	5	1	4	5	4	1	3	2	4	2	2	3	3	5	1	4
25	2	1	1	3	2	5	3	2	2	2	4	4	1	2	2	2	5	5	2	4	1	4	2	4	2	1	2	2	2	3	3	3	5	5	1	4	5	5	1	2	2	4	2	2	3	3	5	1	4
26	2	5	2	2	2	5	3	2	2	2	4	4	2	2	2	2	5	5	1	5	1	4	2	4	2	1	2	1	2	3	3	3	5	5	1	4	5	5	1	2	2	4	2	2	3	3	5	1	4
26	2	6	3	4	2	5	3	2	2	2	4	4	2	2	2	1	5	5	1	5	2	4	2	4	3	1	2	1	2	3	3	3	5	4	2	4	4	5	1	2	2	4	2	2	3	1	4	1	4
28	2	6	2	6	2	5	3	2	2	2	4	3	2	2	2	1	5	5	1	5	2	4	3	4	3	2	2	1	2	3	3	3	5	4	2	4	4	5	2	1	1	4	2	2	3	1	4	1	1
28	2	1	1	4	2	4	3	2	2	2	4	3	3	2	2	1	5	5	1	5	2	4	3	4	3	2	2	1	1	3	3	3	5	4	2	4	4	5	2	1	1	4	2	2	3	1	4	1	1
28	2	4	1	4	2	4	3	1	3	2	4	3	3	2	2	1	5	4	1	5	3	4	4	5	5	3	3	4	3	4	3	4	5	4	4	5	4	3	1	1	1	4	2	2	3	1	4	1	1
28	2	4	3	5	2	4	3	1	3	2	4	3	3	2	2	1	5	4	2	5	2	5	4	5	3	2	2	2	1	3	3	3	5	4	3	5	4	3	2	1	2	4	2	2	3	1	5	1	1
28	2	4	3	4	2	4	4	1	3	2	4	2	4	2	2	1	4	4	2	5	2	5	4	5	3	2	2	2	1	3	4	3	5	5	3	5	5	3	2	1	2	4	2	2	3	2	5	1	1
27	1	3	3	5	2	5	4	1	3	2	4	2	4	3	3	1	4	4	2	5	2	5	4	5	3	3	5	2	1	3	4	2	5	5	3	5	5	3	2	1	2	4	2	2	3	2	5	1	1
28	1	3	3	4	2	5	1	2	1	1	2	2	4	3	1	1	4	2	2	2	2	5	4	5	5	4	5	3	4	5	4	5	5	5	5	5	5	3	2	1	2	4	2	2	3	2	5	1	4
26	1	5	3	5	2	5	4	3	2	2	5	2	5	3	3	1	4	3	2	4	2	5	3	5	3	3	5	2	1	3	4	2	5	5	4	5	5	3	1	2	1	4	2	2	3	2	5	1	4
26	1	6	3	4	2	5	4	4	2	2	5	2	5	3	3	1	5	3	2	4	2	5	3	5	2	3	5	2	2	3	4	2	5	5	4	5	5	3	1	2	1	4	2	2	3	2	4	1	4
26	1	9	3	5	2	5	4	5	2	1	4	2	5	4	3	1	5	3	2	4	2	5	4	4	2	3	5	2	2	3	5	2	5	5	4	5	5	2	1	2	1	4	1	2	3	1	4	1	4
26	1	7	2	4	2	5	5	5	2	1	4	2	5	4	2	2	5	3	2	4	2	5	4	4	2	4	5	5	4	5	5	5	5	5	4	5	5	2	2	2	2	4	1	2	3	1	4	1	4
26	1	3	1	5	2	5	5	3	2	1	4	2	5	4	2	2	5	3	2	5	5	5	5	4	5	4	5	5	4	5	5	4	5	5	4	5	5	2	2	2	2	4	1	1	3	1	4	2	4
25	1	8	1	4	2	5	5	3	2	1	4	2	5	4	2	2	5	3	1	5	3	5	5	4	3	4	5	3	3	2	5	2	5	5	4	5	5	2	2	3	2	4	1	1	3	2	3	2	4
24	1	8	1	5	2	5	5	3	2	1	4	2	4	4	2	2	5	3	1	5	3	5	5	4	3	4	5	3	3	2	5	2	5	5	5	5	5	2	2	3	2	4	1	1	3	2	3	2	1
24	1	8	1	4	2	5	5	3	2	1	4	2	4	5	1	2	5	3	1	5	3	5	5	4	3	4	5	3	3	2	5	2	5	5	5	5	5	2	3	3	2	3	1	1	3	2	3	2	1
28	2	8	1	5	2	5	5	3	2	2	4	1	4	5	1	2	5	3	1	4	3	5	5	4	4	5	4	3	3	2	4	2	5	5	5	5	5	3	3	3	2	3	1	1	3	2	3	3	1
27	2	8	1	4	2	5	5	3	2	2	4	1	4	5	1	2	5	3	1	4	3	5	5	5	4	5	4	3	4	2	4	2	5	5	5	5	5	3	3	3	2	3	1	1	2	3	3	3	1
29	2	8	1	5	2	5	5	3	2	2	4	1	4	5	1	2	4	3	1	4	3	5	4	5	4	5	4	4	4	2	4	2	5	5	5	5	5	3	3	3	2	3	1	1	2	3	3	3	1
29	2	8	1	4	2	5	4	3	2	2	4	1	4	5	1	3	4	3	1	4	4	5	4	5	5	5	4	4	4	2	5	2	5	5	5	5	4	3	2	3	3	3	1	1	2	3	3	3	1
29	2	8	1	5	2	4	5	3	2	3	4	2	4	3	1	3	4	3	1	5	4	5	4	5	5	4	4	4	4	2	5	2	5	5	5	5	4	3	2	4	3	3	1	1	2	3	3	2	1
29	2	8	1	4	2	4	5	3	2	3	4	2	3	3	1	3	4	3	1	5	4	5	4	4	5	4	4	4	5	2	5	2	5	5	5	5	4	3	2	4	3	3	1	1	2	4	2	2	1
29	2	9	1	6	2	2	2	2	2	1	1	1	1	2	1	2	2	3	1	2	4	5	4	4	5	4	4	4	5	1	5	2	5	5	5	5	4	2	2	4	3	3	1	1	2	4	2	2	1
28	2	1	1	7	2	4	5	3	2	3	4	2	3	3	1	3	4	3	1	5	4	5	4	4	5	5	4	4	5	1	4	2	4	5	5	2	4	2	1	4	3	3	1	1	2	4	2	2	1
28	2	2	1	3	1	5	5	3	2	3	4	1	3	3	1	3	4	2	1	4	5	5	4	3	5	5	4	4	5	1	4	1	4	5	5	2	4	2	1	5	3	3	1	1	2	4	2	1	1
27	2	5	1	7	2	5	5	3	2	3	4	1	2	2	1	3	4	2	1	4	5	5	4	3	5	5	5	4	4	1	4	1	4	5	5	2	3	2	1	5	2	3	1	1	2	4	2	1	1
26	2	6	1	3	2	5	5	3	2	3	4	1	2	2	1	3	4	2	1	4	5	5	3	3	5	5	5	5	4	1	5	1	4	5	5	1	3	2	1	5	2	3	2	1	2	5	2	1	1
26	2	6	1	7	2	5	5	3	1	4	4	2	2	2	1	3	4	2	1	3	5	5	3	3	5	5	5	5	4	1	5	1	4	1	5	1	3	3	1	5	2	3	2	1	2	5	2	1	1
25	2	9	1	3	2	5	5	3	1	4	4	2	2	2	1	3	4	2	1	3	5	5	3	2	5	4	5	5	4	1	5	1	4	1	5	1	3	3	1	4	1	3	2	1	2	5	3	1	1
25	2	10	1	7	2	4	5	2	1	4	4	2	1	2	1	3	4	2	1	3	5	5	3	2	5	4	5	5	4	1	4	1	5	1	5	1	3	3	1	4	1	2	2	1	2	5	3	2	1
25	2	1	3	4	2	4	4	2	1	4	4	2	1	1	1	4	3	2	1	3	4	4	2	2	5	4	4	5	4	1	4	1	5	1	5	1	3	3	1	4	1	2	2	1	2	5	3	2	1
25	2	4	3	3	2	4	4	2	1	4	5	3	1	1	1	4	3	2	1	3	4	4	2	2	5	3	4	5	5	1	4	1	5	2	4	1	3	3	1	5	1	2	2	1	2	5	1	2	1
29	1	7	3	2	2	5	4	2	2	4	5	3	1	1	1	4	3	2	2	3	4	4	4	5	5	5	5	5	5	3	5	4	5	5	4	4	4	3	1	5	1	2	2	1	2	5	1	1	1
30	1	9	3	1	2	5	4	3	2	4	5	3	1	1	1	4	3	2	2	2	4	4	5	4	5	3	5	5	5	1	5	1	5	2	4	1	4	2	1	5	1	2	2	1	2	4	1	1	1
30	1	10	3	5	2	5	3	3	2	3	4	3	1	1	1	4	3	2	2	2	5	5	1	1	5	2	5	5	5	1	5	1	4	3	4	1	4	2	1	3	1	2	2	1	2	4	1	1	1
30	1	10	3	6	2	5	3	3	2	3	4	4	1	1	1	4	3	2	2	2	5	5	1	1	5	2	5	5	5	1	4	1	4	3	4	1	5	2	1	3	1	2	2	1	2	4	1	1	1
30	1	10	3	7	2	4	3	3	3	3	4	4	1	1	1	5	3	2	3	2	5	5	1	1	5	2	4	5	5	1	4	1	4	3	5	1	5	2	1	3	1	2	1	1	2	4	1	1	1
30	1	10	3	4	2	4	3	4	3	3	4	4	1	1	1	5	3	2	3	2	5	5	3	4	5	4	4	5	5	5	4	4	4	4	5	4	5	3	1	4	1	2	1	1	2	4	1	1	1
25	1	10	3	3	2	4	3	4	3	3	5	5	1	1	1	5	3	2	3	2	5	5	1	1	5	1	4	4	5	1	5	1	3	4	5	1	4	3	1	4	2	2	1	1	2	4	2	1	1
26	1	2	3	2	2	3	3	4	3	2	5	5	2	2	2	5	3	2	3	2	5	5	1	1	5	1	5	4	5	1	5	1	3	4	4	1	4	3	1	5	2	2	1	1	1	4	2	1	1
27	1	1	3	1	2	3	2	4	3	2	5	5	2	2	2	5	3	2	4	2	5	4	1	1	5	1	5	4	5	1	5	1	3	4	4	1	4	3	1	5	2	2	1	1	1	4	2	1	1
28	1	1	3	5	2	3	2	4	4	2	5	5	2	2	2	5	3	2	4	2	5	4	1	1	5	1	5	4	5	1	4	1	3	5	4	1	3	3	1	2	1	2	1	1	1	3	2	1	1
29	1	5	3	6	2	3	2	3	2	1	2	5	1	1	2	2	1	1	2	1	4	4	2	2	4	1	5	4	4	1	3	1	3	5	3	1	3	2	1	2	1	2	2	1	1	3	3	1	1
29	1	6	2	7	2	3	2	4	2	2	4	5	2	3	2	4	3	2	2	3	4	4	2	2	4	1	4	4	4	1	3	1	3	5	3	1	4	2	1	2	1	2	2	1	1	3	3	1	1
29	1	6	2	6	2	3	1	3	2	2	4	5	2	3	1	4	1	2	2	3	4	5	5	5	4	2	4	4	4	1	3	5	5	5	5	5	4	3	1	2	2	2	2	1	1	3	3	1	1
33	1	6	2	5	2	3	1	3	2	2	5	4	2	3	1	2	1	2	2	3	4	5	5	5	4	1	3	4	4	2	3	5	5	5	5	5	5	3	1	2	3	2	2	1	1	3	3	1	1
33	1	8	2	4	2	3	1	3	2	3	5	4	3	3	1	2	1	2	2	3	5	5	5	5	4	5	3	4	4	2	2	5	5	5	5	5	5	3	1	2	4	2	2	1	1	3	2	2	1
33	1	8	2	3	2	2	1	3	2	3	5	4	3	4	1	2	1	3	2	3	5	5	5	5	4	5	3	5	4	2	2	5	5	5	5	5	4	3	1	2	5	1	2	1	1	4	2	2	1
26	1	8	1	2	2	2	1	3	2	3	4	5	3	4	1	2	1	3	1	3	5	5	5	5	4	5	3	5	4	2	2	5	5	5	5	5	4	3	1	2	5	1	1	1	1	4	1	2	1
27	1	8	1	1	2	2	1	3	2	3	4	5	3	4	1	2	1	3	1	3	5	5	5	5	5	5	2	5	5	2	2	5	5	4	5	5	5	5	1	2	5	1	1	1	1	4	1	3	1
29	1	8	1	2	2	2	1	3	2	3	4	5	3	4	2	2	1	3	1	3	5	3	5	5	5	5	2	5	5	2	2	4	5	4	5	5	5	5	1	1	5	1	1	1	1	3	1	3	1
28	1	10	1	3	2	2	2	3	2	3	3	4	3	5	2	2	1	3	1	1	4	4	5	5	5	5	2	3	5	2	2	4	5	4	5	5	5	4	1	1	4	1	1	1	1	3	1	3	1
27	1	10	1	4	2	2	2	3	2	3	3	4	3	5	2	2	1	3	1	1	4	4	5	5	5	1	2	5	5	1	5	4	5	4	5	5	5	5	1	1	4	1	1	1	1	3	1	3	1
26	1	4	1	5	2	2	2	3	2	3	3	4	3	5	2	2	1	3	1	1	4	4	5	5	4	2	2	5	4	1	5	5	5	5	5	5	5	5	1	1	4	2	2	1	1	3	1	3	1
25	1	4	1	6	2	2	2	3	2	3	3	3	3	5	3	2	1	3	1	2	5	4	5	5	4	2	2	5	4	1	5	5	5	5	5	5	5	5	1	1	3	2	2	1	1	3	1	2	1
24	1	4	1	7	2	1	1	3	2	3	3	3	3	3	4	2	1	3	1	2	5	5	5	5	4	2	5	5	4	1	5	5	5	5	5	5	5	5	1	1	3	2	2	1	1	2	2	2	2
25	2	4	1	6	2	1	1	3	2	3	3	3	2	3	3	2	1	3	1	2	5	5	5	4	5	3	5	5	4	2	5	5	5	5	5	5	5	5	1	1	3	2	2	2	1	2	2	2	2
26	2	10	2	5	2	1	1	3	2	3	2	3	2	3	3	2	1	3	1	3	5	5	4	4	5	3	5	5	4	2	5	4	5	4	5	5	5	5	1	1	5	1	1	2	1	2	2	2	2
27	2	7	2	4	2	1	2	3	2	3	2	2	2	3	4	2	1	3	1	3	5	5	4	4	4	3	5	5	3	2	5	5	5	4	5	5	4	5	1	1	5	1	1	2	1	2	1	2	1
29	2	10	2	3	2	1	2	3	2	3	3	2	2	3	5	2	1	2	1	3	5	4	5	4	4	4	5	5	3	3	5	5	5	4	5	5	4	4	1	1	4	1	1	2	1	2	1	1	1
29	2	9	2	2	2	1	2	3	2	3	3	2	2	3	5	2	1	2	1	3	5	4	5	5	5	4	5	5	3	3	5	4	5	5	5	5	5	4	1	1	3	2	2	2	1	2	1	1	1
29	2	9	3	2	2	1	2	3	2	3	3	3	1	3	5	2	1	4	1	2	5	5	4	5	4	4	5	5	3	3	5	4	5	5	5	5	5	3	1	2	2	2	2	1	1	1	1	1	1
27	2	9	3	2	2	1	2	3	2	3	3	3	1	3	5	2	1	4	2	2	5	5	4	5	4	4	5	5	3	3	5	5	5	5	5	5	5	3	1	2	1	2	2	2	1	1	1	2	1
26	2	6	3	2	2	2	2	3	2	3	3	3	1	2	5	2	1	4	2	3	5	5	5	5	5	5	5	5	3	3	5	5	5	4	5	5	4	3	1	3	1	2	4	2	1	1	1	2	1
25	2	1	3	2	2	2	2	3	2	3	3	1	1	2	5	2	1	5	2	3	5	5	5	5	4	5	5	5	3	4	5	4	5	4	5	5	4	3	1	3	1	2	3	2	1	2	1	1	1
24	1	6	1	2	1	5	5	3	2	3	5	5	5	5	5	5	1	5	5	5	5	5	5	5	5	5	5	5	3	4	5	5	5	5	5	5	5	4	1	2	1	2	3	2	1	3	1	1	1
	key	key			key
	1= Male	1= Surgery			1= Yes
	2= Female	2= Internal medicine			2= N0
		3= Pediatrics
		4= Obstetrics and gynaecology
		5= Ophthalmology
		6= Otolaryngology
		7= Dermatology
		8= Family medicine
		9= Oncology
		10= Others
			key
			1= Ministry of Higher Education
			2= Ministry of Health
			3= Ministry of Defense
[truncated: 17 more columns]
